# Supplementary material for: Hepatic NMNAT1 is required to defend against alcohol-associated fatty liver disease
Source: Sci Adv. 2025 Jun 27;11(26):eadt6195. doi: 10.1126/sciadv.adt6195 (PMC12204165; doi:10.1126/sciadv.adt6195)
Supplement: Supplementary file 2 — Data S1 [file sciadv.adt6195_data_s1.zip]

Archive with 1 entries (1 files):
- adt6195_data_s1.xlsx
