# Supplementary material for: Hepatic NMNAT1 is required to defend against alcohol-associated fatty liver disease
Source: Sci Adv. 2025 Jun 27;11(26):eadt6195. doi: 10.1126/sciadv.adt6195 (PMC12204165; doi:10.1126/sciadv.adt6195)
Supplement: Supplementary file 2 — Data S1 [file sciadv.adt6195_data_s1.zip › adt6195_data_s1.xlsx]

## Sheet: Figure 1, S1-5
	Figure 1C			Figure 1D			Figure 1E			Figure 1F			Figure 1G			Figure 1H			Figure 1 I					Figure 1 J					Figure 1 K					Figure 1L					Figure 1M			Figure 1N			Figure 1O			Figure 1P
	protein levels			mRNA levels			Nuclear NAD+ levels (Fold change)			Nuclear NADH levels (Fold change)			Nuclear NAD+/NADH (Fold change)			NMNAT1 activity (Fold change)			protein levels					mRNA levels					Nuclear NAD+ levels (Fold change)					Plasma ALT (IU/L)	Plasma AST (IU/L)	Liver TG (μmol/g liver weight)	Relative Nmnat1 mRNA		protein levels of Health and AH			protein levels of Primary hepatocytes			mRNA levels of Primary hepatocytes			Nuclear NAD+ levels of Primary hepatocytes (Fold change)
	NMNAT1/Lamin B1 (Relative expression)			Nmnat1/18s (Relative expression)			PF	AF		PF	AF		PF	AF		PF	AF		NMNAT1/Lamin B1 (Relative expression)					Nmnat1/18s (Relative expression)					AF					24.3	33.6	35.1048	0.958687		NMNAT1/β-actin (Relative expression)			NMNAT1/Lamin B1 (Relative expression)			Nmnat1/18s (Relative expression)			PF	AF
	PF	AF		PF	AF		1.10927	0.398811		0.761341	1.54966		1.40459	0.248096		1.02024	0.586032		AF					AF					0w	4w	8w	8w+binge		23.7	28.7	35.9357	1.1524		Health	AH		PF	AF		PF	AF		0.762758	0.369122
	0.89242	0.518338		1.21717	0.40972		1.11093	0.0584083		0.812718	1.18789		1.31776	0.0474014		1.27227	0.318826		0w	4w	8w	8w+binge		0w	4w	8w	8w+binge		1.17008	0.942939	0.269617	0.0693221		25.6	34.9	38.2898	0.94842		1.20309	0.493675		0.952227	0.343079		0.805012	0.331014		0.90318	0.591362
	0.966518	0.408398		1.07092	0.506721		0.994496	0.184712		1.22773	1.30843		0.780893	0.136093		0.883603	0.376518		0.881294	0.821225	0.690719	0.360828		0.958687	0.722932	0.631026	0.127263		0.980777	0.836479	0.688288	0.489625		24.7	35.2	32.4737	0.922218		1.19807	0.44145		1.05965	0.501019		1.03362	0.629938		1.23155	0.673942
	1.08293	0.400162		0.82656	0.287893		0.893249	0.250212		1.14358	1.40242		0.753004	0.171996		0.901822	0.704453		1.0085	0.868136	0.623819	0.357143		1.1524	0.62111	0.539815	0.197714		0.882	0.76925	0.457603	0.35738		22.3	21.9	33.443	1.25672		0.774231	0.829879		0.98812	0.497255		1.20181	0.452378		1.26941	0.593306
	1.05813	0.375964		0.962678	0.245166		0.847736	0.466287		1.07167	1.40863		0.762591	0.319115		1.06883	0.558704		1.1102	0.772574	0.483082	0.323837		0.94842	1.00281	0.681754	0.390025		0.713046	0.643649	0.529287	0.0665693		22.9	33.2	35.7972	1.10717		0.861541	0.343468								0.99326	0.523575
				1.02779	0.638761		0.775602	0.112106		0.968955	1.43524		0.77166	0.0753004		0.853239	0.461538							0.922218	0.80444	0.769729	0.352251		1.2789	0.841537	0.290891	0.127906		30	36.7	38.8438	0.80692		0.963067	0.612167								0.839839	0.525543
				0.893983	0.177723		1.13862	0.542644		0.877466	1.78211		1.25095	0.293542										1.25672	0.820593	0.741111	0.372913		0.966418	0.714174	0.752759	0.434845		27.6	35.2	31.0888	0.921731
				0.977452	0.221267		1.1301	0.367831		1.13655	1.27249		0.958561	0.278666										1.10717	0.941495	0.658147	0.338922		1.08951	0.750858	0.495662	0.200811		28.5	41.9	44.106	0.722932
				1.07352	0.68672																			0.80692	0.824927	0.624453	0.312001		0.919274	0.637356	0.503474	0.283945		31.7	43.9	38.2898	0.62111
																								0.921731	0.986346	0.562857	0.170997							23.3	43.6	43.829	0.872996
																																		26.8	41.4	46.4602	0.80444
																																		26.2	39.1	40.7825	0.820593
																																		23.4	31.5	42.0288	0.941495
																																		24.2	32.3	46.7371	0.824927
																																		33.1	52.5	40.2286	0.493173
																																		31.4	50.4	46.0447	0.631026
																																		44.1	67.7	58.0925	0.539815
																																		29.3	43.2	56.8462	0.89958
																																		23.1	47.5	48.9528	0.769729
																																		28.1	46.7	45.4908	0.741111
																																		31.4	52.7	48.2604	0.658147
																																		35.3	56.1	47.1526	0.624453
																																		40.2	60.4	55.5999	0.562857
																																		78.9	87.6	73.7408	0.127263
																																		65.9	85.5	72.4945	0.197714
																																		42.6	67.5	61.4161	0.390025
																																		54.6	74.5	64.4626	0.352251
																																		52.8	65	70.0018	0.372913
																																		60.4	75.4	64.8781	0.338922
																																		62.9	82.2	61.693	0.312001
																																		62.3	86.5	73.0484	0.170997

## Sheet: Figure 2, S6-8, S10-13
	Figure 2B							Figure 2C							Figure 2D			Figure 2E			Figure 2G					Figure 2H					Figure 2I			Figure 2J			Figure 2K			Figure 2L			Figure 2M			Figure 2N			Figure 2O
	mRNA levels							protein levels							protein levels of Health and AH			protein levels of Primary hepatocytes			% of input					% of input in Primary hepatocytes					mRNA levels			protein levels			mRNA levels			protein levels			NMNAT1 activity (Fold change)			Nuclear NAD+ levels (Fold change)			Nuclear NADH levels (Fold change)
	Irf1/18s (Relative expression)		Rarg/18s (Relative expression)		Mitf/18s (Relative expression)			IRF1/Histone H3 (Relative expression)		RARG/Histone H3 (Relative expression)		MITF/Histone H3 (Relative expression)			IRF1/β-actin (Relative expression)			IRF1/Histone H3 (Relative expression)			DMSO		IFN-γ			PF		AF			Irf1/18s (Relative expression)			IRF1/Histone H3 (Relative expression)			Nmnat1/18s (Relative expression)			NMNAT1/Lamin B1 (Relative expression)			Control	Irf1 KD		Control	Irf1 KD		Control
	PF	AF	PF	AF	PF	AF		PF	AF	PF	AF	PF	AF		Health	AH		PF	AF		IgG	IRF1	IgG	IRF1		IgG	IRF1	IgG	IRF1		Control	Irf1 KD		Control	Irf1 KD		Control	Irf1 KD		Control	Irf1 KD		1.03229	0.699294		0.917569	0.182152		1.00356
	1.21726	1.42746	0.783735	0.56936	1.42764	1.3268		0.930315	0.653347	0.897582	1.0892	0.920876	1.31578		1.38299	0.299468		1.12669	0.371286		0.0731746	0.64761	0.0872588	3.9245		0.074048	1.31367	0.0785431	0.625824		1.54749	0.737634		1.09856	0.402642		0.951441	0.475715		0.923031	0.495555		1.08073	0.635721		0.87537	0.607764		0.735031
	0.85444	0.799987	0.995663	2.09761	0.967953	2.6401		1.03552	0.63059	1.05848	1.10893	1.07647	1.2598		1.15241	0.293131		1.1608	0.411801		0.0634724	0.608342	0.0779077	3.87477		0.0948485	1.14972	0.0714179	0.474784		0.830196	0.605117		0.92915	0.533539		0.936483	0.594519		0.945101	0.439948		0.705348	0.85671		1.09939	0.44526		1.12492
	0.812895	1.3206	0.778664	0.785004	1.01872	1.12769		0.998134	0.630138	0.988219	1.29858	0.985505	1.397		0.696887	0.387561		0.908014	0.438989		0.0713474	0.573434	0.083452	3.47339		0.0630405	1.20216	0.0582629	0.544864		0.822619	0.408012		0.935223	0.479516		1.26126	0.771881		0.98714	0.490095		0.950555	0.605449		1.20906	0.656772		1.08758
	1.14594	1.01402	1.44275	0.816934	0.815333	1.67266		1.03604	0.614434	1.05572	1.14733	1.01715	1.25368		0.767713	0.314772		0.804496	0.540008												1.52677	0.583129		1.03707	0.647749		1.23528	0.594033		1.14473	0.550523		1.25328	0.320888		1.19274	0.512465		0.890275
	0.726057	1.02551	0.80122	0.871693	0.959174	2.32156										0.376175															1.12427	0.466159					1.11456	0.45265					0.9778	0.774975		0.640811	0.492277		0.910618
	0.86683	1.06606	1.6401	2.65697	0.896038	1.39686																									0.688672	0.423111					0.845182	0.156237								0.773066	0.289217		1.1882
	1.21902	1.10814	1.48991	0.807134	0.608996	3.06859																									0.805395	0.679053					0.772096	0.604558								1.292	0.331642		1.05981
	1.34531	0.774491	0.582639	1.35786	1.66456	2.65634																									0.993867	0.742993					0.990422	0.386687
[truncated: 147 more columns]

## Sheet: Figure 3, S14-21
	Figure 3B							Figure 3C					Figure 3D					Figure 3E					Figure 3F					Figure 3G					Figure 3H					Figure 3K
	mRNA levels							Nuclear NAD+ levels (Fold change)					Nuclear NADH levels (Fold change)					Nuclear NAD+/NADH (Fold change)					ALT (IU/L)					AST (IU/L)					TG (μmol/g liver weight)					mRNA levels
	Nmnat1/18s (Relative expression)		Nmnat2/18s (Relative expression)		Nmnat3/18s (Relative expression)			PF		AF			PF		AF			PF		AF			PF		AF			PF		AF			PF		AF			Pparα/18s (Relative expression)				Pgc1α/18s (Relative expression)				Cd36/18s (Relative expression)
	PF	AF	PF	AF	PF	AF		Nmnat1-Ctrl	Nmnat1-LKO	Nmnat1-Ctrl	Nmnat1-LKO		Nmnat1-Ctrl	Nmnat1-LKO	Nmnat1-Ctrl	Nmnat1-LKO		Nmnat1-Ctrl	Nmnat1-LKO	Nmnat1-Ctrl	Nmnat1-LKO		Nmnat1-Ctrl	Nmnat1-LKO	Nmnat1-Ctrl	Nmnat1-LKO		Nmnat1-Ctrl	Nmnat1-LKO	Nmnat1-Ctrl	Nmnat1-LKO		Nmnat1-Ctrl	Nmnat1-LKO	Nmnat1-Ctrl	Nmnat1-LKO		PF		AF		PF		AF		PF		AF
	1.27777	0.0191859	0.999156	0.863829	1.25804	0.816271		1.33099	0.0913078	0.618245	0.325876		1.03791	0.744653	1.32762	1.02691		1.26522	0.120978	0.459449	0.313092		25.8	24.3	58.2	90.7		41.9	56.9	73.6	129.6		39.9516	41.6134	62.3854	88.5582		Nmnat1-Ctrl	Nmnat1-LKO	Nmnat1-Ctrl	Nmnat1-LKO	Nmnat1-Ctrl	Nmnat1-LKO	Nmnat1-Ctrl	Nmnat1-LKO	Nmnat1-Ctrl	Nmnat1-LKO	Nmnat1-Ctrl	Nmnat1-LKO
	0.906072	0.00676254	1.13583	1.01701	1.07042	0.710941		0.986945	0.0767025	0.494864	0.333765		0.818857	0.452745	1.05303	0.868555		1.18915	0.16715	0.463655	0.379135		14.8	27.9	44.1	88.8		32.8	36.7	60.6	127.4		35.2433	35.2433	50.7531	92.4357		0.769112	0.733323	0.502871	0.276833	1.19542	0.702525	0.344643	0.143567	1.26105	0.875524	1.24311	3.41305
	1.1924	0.00750174	0.889205	1.13001	1.00564	1.29719		1.19196	0.258251	0.344211	0.263637		0.917695	0.607467	1.14367	0.637059		1.28148	0.419441	0.296945	0.408299		21	31	61.7	73.3		27.7	43.6	74	115.2		34.1354	41.0594	61.693	85.9271		1.15744	0.807734	0.90674	0.456387	1.24172	0.778098	0.995633	0.407837	1.38389	1.29564	2.56588	4.61195
	1.08023	0.0114576	1.31729	0.84476	0.833127	1.1713		0.888497	0.137423	0.323085	0.153278		1.05672	0.666972	1.2706	0.857475		0.82956	0.203283	0.250875	0.176363		21	21.6	67.4	85.2		34	42.6	80.9	101.8		38.4283	39.2592	47.845	65.2935		1.10787	0.565609	0.899571	0.271634	0.93453	0.473141	0.640585	0.228747	0.829222	1.49324	1.68326	3.62384
	0.861102	0.03006	0.796442	1.34894	0.797519	1.02019		0.748094	0.301803	0.39213	0.14943		1.0048	0.873951	1.36673	0.710888		0.734562	0.340712	0.283073	0.20739		25.81	25.8	65.7	87.9		32	49.7	86.3	96.1		36.6281	37.4589	70.1403	84.8192		0.748226	0.567602	0.673899	0.370005	0.962274	0.629679	0.804979	0.276649	0.57553	1.39153	1.79458	4.57458
	1.17557	0.0128894	0.980336	1.18729	0.923643	1.34563		0.852352	0.0998627	0.603092	0.0894119		1.01695	0.620242	1.41463	1.07353		0.826935	0.158852	0.420622	0.0821734		13.2	13.2	60.2	78.2		39.7	28.9	71.8	122.6		34.4124	36.4896	60.0312	72.079		0.963442	0.515332	0.711537	0.507522	0.800433	0.542653	0.637484	0.404806	1.01504	1.03723	1.71595	3.50831
	0.920511	0.0158591	0.949884	1.41144	0.93569	0.91876		0.954639	0.219176	0.59531	0.122151		1.19587	0.456982	1.00303	0.742534		0.787603	0.4732	0.585572	0.162305		13.7	13.7	54.3	85.2		30.6	42.8	87.9	110.7		37.182	40.921	50.3376	90.6354		1.17734	0.62215	0.693839	0.329479	1.03537	0.695793	0.580688	0.240141	0.921744	1.25326	1.8815	2.23797
	0.719639	0.0155689	1.01431	1.17323	1.28594	1.10608		1.04653	0.265807	0.537538	0.127731		0.95121	0.488417	1.59395	0.904737		1.08549	0.536941	0.332726	0.139292		14.3	14.3	50.3	91.7		34.9	48.3	91.8	131.6		31.7812	42.0288	56.9847	75.6795		0.970927	0.9634	0.808025	0.326868	0.801799	0.379295	0.57185	0.107731	0.954533	0.982439	2.33844	3.30099
																																						1.23048	0.534332	0.612877	0.477166	1.12739	0.690406	0.545286	0.542352	1.34444	1.33074	2.33465	2.18952
[truncated: 144 more columns]

## Sheet: Figure 4, S23-26
	Figure 4B								Figure 4D							Figure 4E													Figure 4F					Figure 4G					Figure 4H					Figure 4I					Figure 4J
		AF							Taurine and hypotaurine metabolism							mRNA levels													protein levels					taurine levels (Fold change)					mRNA levels					taurine levels (Fold change)					ALT (IU/L)
	Metabolite	Nmnat1-Ctrl			Nmnat1-LKO				AF							Csad/18s (Relative expression)				Fmo2/18s (Relative expression)				Fmo3/18s (Relative expression)					CSAD/β-actin (Relative expression)					PF		AF			Csad/18s (Relative expression)					Nmnat1-Ctrl	Nmnat1-LKO				Nmnat1-Ctrl
	Taurocholic Acid	0.5781	1.0227	0.8859	-0.8009	-0.2214	-1.4644		Csad		Fmo2		Fmo3			PF		AF		PF		AF		PF		AF			PF		AF			Nmnat1-Ctrl	Nmnat1-LKO	Nmnat1-Ctrl	Nmnat1-LKO		Nmnat1-Ctrl	Nmnat1-LKO				AF	AF	AF+Csad OE	AF+taurine		AF
	Allysine	-0.1426	1.2736	1.2263	-0.819	-0.7658	-0.7725		Nmnat1-Ctrl	Nmnat1-LKO	Nmnat1-Ctrl	Nmnat1-LKO	Nmnat1-Ctrl	Nmnat1-LKO		Nmnat1-Ctrl	Nmnat1-LKO	Nmnat1-Ctrl	Nmnat1-LKO	Nmnat1-Ctrl	Nmnat1-LKO	Nmnat1-Ctrl	Nmnat1-LKO	Nmnat1-Ctrl	Nmnat1-LKO	Nmnat1-Ctrl	Nmnat1-LKO		Nmnat1-Ctrl	Nmnat1-LKO	Nmnat1-Ctrl	Nmnat1-LKO		1.21558	0.571658	0.703332	0.0674428		AF	AF	AF+Csad OE	AF+taurine		0.941072	0.517501	0.652193	1.02437		50.2
	N2-Succinyl-L-ornithine	0.561	0.9291	0.9299	-1.0095	-1.3921	-0.0184		75.53	38.48	10.14	11.59	0.27	1.1		0.717435	0.315543	0.218307	0.154068	0.76534	0.682415	0.250846	0.82019	0.90179	0.896897	0.541428	0.204872		1.01433	0.735746	0.829267	0.589978		0.695303	0.740265	0.767563	0.414291		1.54188	0.278156	7.73774	0.326915		1.1183	0.439521	0.90031	1.29553		54.5
	S-Adenosylmethionine	1.0087	0.7187	0.8039	-1.381	-0.9295	-0.2209		146.05	33.4	2.41	4.2	0.05	0.18		1.26561	0.636107	0.428569	0.116129	1.22606	0.908959	0.153397	0.150638	1.27917	1.33711	0.434102	0.480381		0.98825	0.784491	0.891734	0.568927		0.889603	0.757929	0.578081	0.176636		1.2553	0.134022	15.1538	0.376091		1.15729	0.551174	0.785113	1.38059		62.3
	5-Acetamidovalerate	0.5956	0.9903	0.9793	-1.1681	-1.1259	-0.2712		103.11	22.58	5	8.18	0.03	0.25		1.1103	0.336923	0.504479	0.128556	1.51858	1.14295	0.217121	0.410031	0.748916	0.547532	0.178862	0.275458		0.997423	0.695738	0.828027	0.470324		1.15777	0.76114	0.615014	0.191088		0.840458	0.293457	16.874	0.744476		0.926894	0.43066	0.856004	1.69428		54.7
	N-Epsilon-Acetyl-L-Lysine	0.6771	1.0468	0.8905	-1.202	-1.0307	-0.3816		143.04	25.17	5.02	12.33	0.14	1.29		1.22683	0.48614	0.634659	0.204682	0.879825	0.964911	0.500554	0.460158	0.989601	1.34976	0.732908	0.865289							1.00522	0.65837	0.274589	0.353272		0.838948	0.462384	20.8885	0.470906		1.00487	0.606114	0.811697	1.19982		64.2
	5-Hydroxy-L-tryptophan	0.6466	0.9025	1.1093	-1.1916	-0.877	-0.5898									0.868837	0.607921	0.402374	0.208018	0.762768	1.18004	0.104664	0.222531	1.22114	1.53376	0.7017	0.553537							0.990767	0.258531	0.170213	0.0321156		0.782601	0.370717	14.6712	0.328469		1.0226	0.655738	0.928666	1.38059		43.1
	2-Keto-6-acetamidocaproate	0.8927	0.8886	0.9011	-1.1903	-0.9351	-0.557									1.01369	0.761287	0.194315	0.301723	1.1034	0.951064	0.306279	0.425336	0.906789	0.919211	0.396044	0.655182							0.812525	0.547571	0.748294	0.260136		0.737761	0.25425	10.7567	0.309658		0.9393	0.503323	0.928666	1.64289		67.4
	Hydroxyphenylacetylglycine	1.328	0.0851	1.0477	-0.8999	-0.553	-1.0079									0.824193	0.294426	0.321724	0.118362	1.04062	0.528357	0.139166	0.106958	1.20935	0.884633	0.158147	0.252794							1.23324	0.534725	0.687274	0.0610197		1.27283	0.333553	12.9933	0.563927		0.889677	0.616748	0.90031	1.29907		61.7
	Hydantoin-5-propionic acid	0.6745	0.4562	1.4529	-0.8743	-0.8752	-0.8342									1.11383	0.390707	0.305013	0.0899238	0.91071	0.420185	0.241159	0.275266	0.873472	1.10292	0.288122	0.526994												0.99706	0.438824	7.45492	0.78446
	N-formylanthranilic acid	1.0402	0.6761	0.9578	-0.7142	-1.2175	-0.7424
	Methionine sulfoxide	0.8349	1.048	0.8256	-1.0494	-0.9802	-0.679
	4-Acetamido-2-aminobutanoic acid	0.8912	1.0462	0.7919	-0.9226	-0.9238	-0.8828
	Urocanic Acid	1.1733	0.9723	0.4949	-1.1297	-0.8441	-0.6666
	3-Indoleacetic Acid	1.0557	0.9974	0.5917	-1.1181	-1.0135	-0.5131
	Phenylacetylglutamine	1.4647	0.8497	0.1904	-0.8889	-0.7903	-0.8257
	5-Hydroxyindoleacetic acid	1.2433	0.7369	0.5799	-0.7058	-0.5042	-1.3501
	Kynurenine	1.26	0.7353	0.5608	-0.661	-0.5446	-1.3505
	5-Aminopentanal	-1.2788	-0.5816	-0.7872	1.0448	0.6781	0.9247
	L-arogenate	-1.0763	-0.7432	-0.7108	1.1536	1.1912	0.1854
	Ascorbic Acid	-0.6647	-1.186	-0.8312	0.9857	1.007	0.6891
	Phosphoenolpyruvic Acid	-0.9373	-0.9739	-0.8133	1.0654	0.8217	0.8374
	3-Phosphoglycerate	-1.001	-1.0331	-0.6746	1.0436	0.8421	0.8231
	N'-Formylkynurenine	-0.4466	-1.6018	-0.2757	0.4816	1.26	0.5825
	2-hydroxy-5-(methylthio)-3-oxopent-1-enyl phosphate	-0.4054	-1.0282	-1.03	0.2287	0.8278	1.4071
	Ectoine	-0.4354	-0.9422	-1.0974	0.2985	0.7271	1.4494
	Adenylosuccinate	-0.6522	-0.5451	-1.375	0.6512	1.2028	0.7183
	N6-(L-1,3-Dicarboxypropyl)-L-lysine	-0.7045	-0.9139	-1.0189	0.489	1.2785	0.8699
	Saccharopine	-0.751	-1.023	-0.7112	0.2458	1.5171	0.7223
[truncated: 26 more columns]

## Sheet: Figure 5, S27-30
	Figure 5A				Figure 5B				Figure 5C				Figure 5D				Figure 5E				Figure 5F				Figure 5H				Figure 5I				Figure 5J				Figure 5K			Figure 5L					Figure 5M
	Nuclear NAD+ levels (Fold change)				Nuclear NADH levels (Fold change)				Nuclear NAD+/NADH (Fold change)				ALT (IU/L)				AST (IU/L)				TG (μmol/g liver weight)				taurine levels				mRNA levels				protein levels				MOD of Acetylated-Lysine			SIRT1 activity (Fold change)					protein levels
	Nmnat1-Ctrl		Nmnat1-LKO		Nmnat1-Ctrl		Nmnat1-LKO		Nmnat1-Ctrl		Nmnat1-LKO		Nmnat1-Ctrl		Nmnat1-LKO		Nmnat1-Ctrl		Nmnat1-LKO		Nmnat1-Ctrl		Nmnat1-LKO		Nmnat1-Ctrl		Nmnat1-LKO		Csad/18s (Relative expression)				CSAD/β-actin (Relative expression)				AF			PF		AF			Acetyl-FOXO1/Histone H3 (Relative expression)
	AF	AF+NMN	AF+NMN		AF	AF+NMN	AF+NMN		AF	AF+NMN	AF+NMN		AF	AF+NMN	AF+NMN		AF	AF+NMN	AF+NMN		AF	AF+NMN	AF+NMN		AF	AF+NMN	AF+NMN		Nmnat1-Ctrl		Nmnat1-LKO		Nmnat1-Ctrl		Nmnat1-LKO		Nmnat1-Ctrl	Nmnat1-LKO		Nmnat1-Ctrl	Nmnat1-LKO	Nmnat1-Ctrl	Nmnat1-LKO		PF		AF
	0.879997	2.4149	0.409757		0.898419	1.04245	0.440153		0.966481	2.28577	0.918573		63.5	27.9	64		86.1	28.2	71.1		73.0484	45.0754	77.2028		1.04689	1.5177	0.77512		AF	AF+NMN	AF+NMN		AF	AF+NMN	AF+NMN		0.0579	0.159		1.05446	0.930917	0.652154	0.360836		Nmnat1-Ctrl	Nmnat1-LKO	Nmnat1-Ctrl	Nmnat1-LKO
	1.0976	1.66147	0.212045		1.02532	0.868622	0.496347		1.05626	1.88735	0.421534		51.3	38.9	51.5		83.9	41	69.8		67.5092	43.829	66.6783		0.840191	1.7244	0.937799		1.34621	2.51289	0.375309		0.908533	1.34766	0.693951		0.0487	0.206		0.990926	0.913607	0.724426	0.455388		1.23565	2.15318	1.56257	3.63233
	0.593513	2.48009	0.653239		0.767098	1.02158	0.573405		0.763432	2.39544	1.12409		52.9	23.9	68.1		76	30.8	51.2		66.6783	49.0913	63.4933		1.0067	1.6	0.844019		1.09067	1.96205	0.515054		1.05961	1.52117	0.609171		0.0679	0.237		0.781311	0.747291	0.840058	0.647554		0.992317	2.22499	1.84001	3.04696
	1.66262	2.38767	0.492816		1.10198	0.960762	0.487924		1.48871	2.45216	0.996605		74.1	35	85.6		75.6	35.9	53.1		62.9393	59.2004	64.8781		1.15024	1.33206	1.12727		0.848362	1.44899	0.49323		0.962343	1.56465	0.53633		0.0378	0.245		1.15969	0.943996	0.636691	0.432431		0.772031	2.35015	1.55056	3.12188
	0.795168	2.39593	0.192291		1.21109	0.970045	0.577704		0.64785	2.4371	0.328431		71.3	39.6	46.8		64.9	42.5	63.9		56.1538	51.1685	75.9565		0.989474	1.54833	1.28804		0.970375	3.36728	0.547215		1.06952	1.419	0.648085					0.91613	0.981032	0.697792	0.655924
	0.799761	1.83475	0.431882		0.808727	0.934848	0.837053		0.975774	1.93654	0.509099		63.7	32.3	61.1		71.3	38.7	67.4		63.0778	54.0766	63.2163		1.03541	1.40096	1.08325		0.822671	2.41311	0.336876									1.12273	0.792297	0.645492	0.438878
	0.86443	2.88828	1.06162		1.29297	1.18498	0.661465		0.659678	2.40502	1.58363		59.2	28.3	53.1		81.4	30.5	68.1		60.5852	50.0607	60.3082		0.968421	1.2	0.886124		0.956692	2.87537	0.50562									1.05383	0.927578	0.491839	0.467451
	1.30692	1.66074	0.230933		0.894395	1.25199	0.472234		1.44181	1.30885	0.482525		61.2	33	53.2		89.6	36.8	74.9		77.6183	59.4773	52.1379		0.962679	1.10239	0.995215		0.757454	1.56616	0.624662									0.920931	0.862446	0.649739	0.345742
																													1.38777	1.8197	0.306761
[truncated: 58 more columns]

## Sheet: Figure 6, S31-32
	Figure 6A					Figure 6B													Figure 6C				Figure 6D				Figure 6F				Figure 6G					Figure 6H					Figure 6I					Figure 6J
	protein levels					mRNA levels													ALT (IU/L)				AST (IU/L)				TG (μmol/g liver weight)				mRNA levels					protein levels					mRNA levels					mRNA levels
	PPARα/β-actin (Relative expression)					Cpt1/18s (Relative expression)				Cpt2/18s (Relative expression)				Acox1/18s (Relative expression)					Nmnat1-Ctrl	Nmnat1-LKO			Nmnat1-Ctrl	Nmnat1-LKO			Nmnat1-Ctrl	Nmnat1-LKO			Pparα/18s (Relative expression)					PPARrα/β-actin (Relative expression)					Cpt1/18s (Relative expression)					Cpt2/18s (Relative expression)
	PF		AF			PF		AF		PF		AF		PF		AF			AF	AF	AF+Wy14643		AF	AF	AF+Wy14643		AF	AF	AF+Wy14643		Nmnat1-Ctrl	Nmnat1-LKO				Nmnat1-Ctrl	Nmnat1-LKO				Nmnat1-Ctrl	Nmnat1-LKO				Nmnat1-Ctrl	Nmnat1-LKO
	Nmnat1-Ctrl	Nmnat1-LKO	Nmnat1-Ctrl	Nmnat1-LKO		Nmnat1-Ctrl	Nmnat1-LKO	Nmnat1-Ctrl	Nmnat1-LKO	Nmnat1-Ctrl	Nmnat1-LKO	Nmnat1-Ctrl	Nmnat1-LKO	Nmnat1-Ctrl	Nmnat1-LKO	Nmnat1-Ctrl	Nmnat1-LKO		52	80.8	46.6		86	111.1	35		58.9926	66.4706	45.837		AF	AF	AF+Csad OE	AF+taurine		AF	AF	AF+Csad OE	AF+taurine		AF	AF	AF+Csad OE	AF+taurine		AF	AF	AF+Csad OE	AF+taurine
	1.18002	0.578476	0.68307	0.43744		0.882679	0.219866	0.638128	0.188489	0.603513	0.246066	0.943666	0.223476	0.81148	0.120909	0.90568	0.112475		65.2	92.1	58.7		79.9	110.1	39.7		50.5453	72.0098	35.5895		1.29994	0.195185	5.08347	1.70439		0.976779	0.505274	0.920735	0.642311		0.604847	0.383321	1.57664	1.37844		1.03956	0.313481	3.35109	1.38412
	0.883238	0.624919	0.671163	0.484922		1.22341	0.408598	0.737528	0.466797	1.27721	0.204605	0.409549	0.434926	1.28789	0.45651	0.625174	0.157143		64.2	108.5	34.5		81.4	146.7	51.8		43.8983	64.5319	40.1593		1.45623	0.515256	3.78111	1.64164		1.03037	0.445085	0.904911	0.607806		1.22492	0.554281	1.69359	1.1711		1.25987	0.672124	1.95979	1.39428
	0.936744	0.672093	0.736237	0.375324		1.23297	0.312422	0.680953	0.48275	1.23336	0.228355	0.543546	0.248352	1.27329	0.472115	0.676292	0.262492		57	89.1	40.6		97.6	125.7	50.9		51.7917	65.6397	35.8664		0.954984	0.567138	3.44508	2.75754		0.992849	0.429769	0.90224	0.569427		0.96333	0.437627	1.45714	1.47292		1.03306	1.08844	2.26146	1.86658
						0.804708	0.687585	0.407306	0.325483	0.789233	0.64128	0.633797	0.173705	0.857139	0.177044	0.406623	0.175		49	97.8	60.1		77.7	114.7	44.3		53.1765	56.777	37.1127		0.821365	0.494979	4.34168	1.76773							0.605776	0.814775	2.72755	3.05012		0.542745	0.765962	5.22407	1.59766
						1.23372	0.534844	0.541772	0.406073	0.940128	0.239329	0.374365	0.210283	0.747336	0.506802	0.76116	0.120812		76	78.5	44.8		91.5	93	66.9		46.9449	50.5453	45.2831		0.604227	0.354058	2.14915	1.39758							0.835178	0.856696	0.771131	1.63929		1.16971	0.663964	1.03222	1.03694
						0.767201	0.612881	0.719761	0.324617	1.02917	0.635882	0.414932	0.212265	0.973057	0.321111	0.341047	0.191333		77.3	67.3	54.1		92.8	110.7	53.3		39.7439	54.1458	47.3603		0.984595	0.266675	3.22843	3.48144							0.911267	0.883915	4.21624	0.259104		0.956292	0.350557	1.69594	1.20628
						1.05313	0.342632	0.795468	0.479804	0.960574	0.197614	0.497067	0.197292	0.967901	0.330144	0.389448	0.125242		63.2	95.3	51.4		85.4	114.2	70.8		44.4522	60.239	40.8517		1.03645	0.594075	2.82739	1.76711							1.74613	0.534769	1.38231	1.11184		0.937473	1.04284	1.29167	3.73657
						0.936324	0.547354	0.692038	0.331262	1.43402	0.22311	0.830493	0.299649	1.2456	0.156308	0.609067	0.205027														1.09222	0.552442	2.43588	4.58699							1.74044	0.703205	1.33458	0.979554		1.29862	0.273009	2.92092	4.71751

## Sheet: Figure 7
	Figure 7A				Figure 7B				Figure 7C				Figure 7D				Figure 7E				Figure 7F				Figure 7G				Figure 7I				Figure 7J				Figure 7K				Figure 7L				Figure 7M				Figure 7N
	mRNA levels				Nuclear NAD+ levels (Fold change)				Nuclear NADH levels (Fold change)				Nuclear NAD+/NADH (Fold change)				ALT (IU/L)				AST (IU/L)				TG (μmol/g liver weight)				MOD of Acetylated-Lysine				SIRT1 activity (Fold change)				protein levels				taurine levels				protein levels				mRNA levels
	Nmnat1/18s (Relative expression)				PF-Vector	AF-Vector	AF-Nmnat1 LOE		PF-Vector	AF-Vector	AF-Nmnat1 LOE		PF-Vector	AF-Vector	AF-Nmnat1 LOE		PF-Vector	AF-Vector	AF-Nmnat1 LOE		PF-Vector	AF-Vector	AF-Nmnat1 LOE		PF-Vector	AF-Vector	AF-Nmnat1 LOE		PF-Vector	AF-Vector	AF-Nmnat1 LOE		PF-Vector	AF-Vector	AF-Nmnat1 LOE		Acetyl-HNF4α/Histone H3 (Relative expression)				PF-Vector	AF-Vector	AF-Nmnat1 LOE		CSAD/β-actin (Relative expression)				Csad/18s (Relative expression)
	PF-Vector	AF-Vector	AF-Nmnat1 LOE		0.996486	0.430894	0.96622		1.00117	1.30038	1.71067		0.987067	0.328614	0.560137		22.4	60.9	47.4		44.3	109.1	79.8		32.8891	64.3241	43.829		0.0846	0.1262	0.0597		0.980179	0.657672	1.13813		PF-Vector	AF-Vector	AF-Nmnat1 LOE		0.924661	0.511158	0.689681		PF-Vector	AF-Vector	AF-Nmnat1 LOE		PF-Vector
	0.819205	0.485411	20.4258		0.919889	0.126764	1.21723		1.17639	1.69782	1.48173		0.775478	0.0740438	0.814688		35.1	81.7	23.6		22.8	111.5	53.3		33.3045	56.5692	45.4908		0.1155	0.1426	0.0657		1.05279	0.730205	1.11218		0.875115	2.2418	1.57702		0.942972	0.512684	0.828533		0.902108	0.555322	1.03212		1.1887
	0.954227	0.340286	17.7326		0.645246	0.596748	1.36861		0.685874	1.52158	1.99138		0.932965	0.388939	0.681569		30	84.6	34		42.5	95.3	59.2		35.5202	66.6783	33.72		0.10912	0.1435	0.0964		0.888092	0.570112	0.898266		0.913167	2.49293	1.76657		1.12912	0.340263	0.736983		0.916385	0.434822	1.05852		0.82136
	0.832981	0.232656	17.1636		1.077	0.552716	1.75478		0.934158	1.24263	1.96966		1.14336	0.441108	0.883522		39	55.3	29.3		36.4	89	63.3		39.9516	70.0018	45.2138		0.078	0.1225	0.0384		1.13282	0.64714	0.91743		1.15781	2.16404	1.81495		1.16574	0.698837	0.712569		1.07742	0.568035	1.02258		1.03606
	0.922908	0.115097	22.4144		0.918222	0.570234	1.21484		0.971192	1.34159	1.43036		0.93762	0.42152	0.84228		36.3	50.4	35.7		38.3	102.7	64.1		40.367	71.3866	35.3817						0.975473	0.498276	0.910874		1.05391	2.30651	1.6546		1.14591	0.700362	0.93992		1.10408	0.60302	1.0368		0.939925
	0.987299	0.457337	25.4509		1.17563	0.305483	1.44227		1.29895	1.45397	1.62284		0.89756	0.20836	0.881363		17.4	64.9	43.7		27.7	108.8	33.2		39.5362	52.4148	34.1354						0.970638	0.487988	0.818528						0.981118	0.267023	0.654587						0.747635
	1.017	0.240229	21.303		1.01424	0.551645	0.770633		0.870952	1.40934	1.77679		1.15486	0.388175	0.430127		20	62.7	41.8		29.5	73	47.7		36.2126	59.4773	40.2286														0.904825	0.344841	0.547778						1.01134
	1.54606	0.239783	23.0597		1.25329	0.340637	0.938021		1.06131	1.45966	1.65278		1.17109	0.231432	0.562838		16.9	81.9	28.7		40.2	118.2	46.7		38.2898	59.7543	39.9516														0.805646	0.454702	0.675949						1.51106
	1.07193	0.24287	21.9613																																														0.920552
[truncated: 8 more columns]

## Sheet: Figure S33-36
	Figure S33					Figure S34A			Figure S34B			Figure S35A				Figure S35B				Figure S35C				Figure S35E				Figure S35F				Figure S35G				Figure S36A			Figure S36B			Figure S36C
	protein levels					protein levels			protein levels			ALT (IU/L)				AST (IU/L)				TG (μmol/g liver weight)				Nuclear NAD+ levels (Fold change)				Nuclear NADH levels (Fold change)				Nuclear NAD+/NADH (Fold change)				protein levels			protein levels			protein levels
	NMNAT2/β-actin (Relative expression)		NMNAT3/β-actin (Relative expression)			IRF1/Histone H3 (Relative expression)			IRF1/Histone H3 (Relative expression)			PF	AF	AF+taurine		PF	AF	AF+taurine		PF	AF	AF+taurine		PF	AF	AF+taurine		PF	AF	AF+taurine		PF	AF	AF+taurine		SIRT1/β-actin (Relative expression)			Acetylated-PPARa/PPARa (Relative expression)			Acetylated-PPARa/PPARa (Relative expression)
	PF	AF	PF	AF		AF	AF+NMN		AF-Vector	AF-Nmnat1 LOE		29	47.4	24.7		39.4	72.6	28.6		42.2365	49.4375	38.7745		1.12728	0.49316	1.2608		1.10426	1.20579	0.865124		1.02112	0.409102	1.45775		DMSO	Wy14643		DMSO	Wy14643		siNC	siSirt1
	0.920775	0.608513	0.897495	0.744919		1.00083	1.45788		1.04999	1.52079		29.5	58.8	29.8		23.1	84.8	45.9		36.6973	57.1924	39.7439		0.939689	0.46248	1.62827		0.976498	1.18218	0.915383		0.962562	0.391315	1.77926		1.00529	0.971151		0.902179	1.06505		1.02007	1.02932
	0.957867	0.698131	0.987512	0.787958		0.969618	1.55684		0.876504	1.35615		28.9	45.6	23.4		36	77.6	39.6		40.2978	63.5625	33.7892		0.908739	0.415439	1.3296		0.962228	1.34868	0.879761		0.944663	0.308116	1.51172		0.920518	1.06249		0.930668	0.996641		0.994451	0.922695
	1.06939	0.665508	1.07855	0.756679		0.972212	1.63298		0.923499	1.29132		11.7	24.5	16.6		28.3	80.6	28.6		37.9436	46.3909	33.7892		1.01037	0.746047	1.67431		1.03098	1.23971	0.901299		0.980265	0.601951	1.85816		1.07419	1.05271		1.06873	1.0554		0.985475	1.17888
	1.05196	0.689964	1.03644	0.657452		1.05734	1.48638		1.15001	1.27405		22.7	49.2	26.2		28.2	98.4	39.4		38.7745	52.2071	36.9743		1.0379	0.257433	1.24318		0.982921	1.29918	0.896967		1.05622	0.198203	1.38635					1.09843	1.03139
												21.6	42.7	17		34.5	83.9	30.9		34.7586	59.5466	34.2047		0.976022	0.50095	1.76705		0.943107	1.26653	0.995992		1.03518	0.395636	1.77464
